# Supplementary material for: PTCY-Based Haploidentical Donor Transplantation versus HLA-Matched Related and Unrelated Donor Transplantations in Patients with Refractory or Relapsed Lymphoma—A Matched-Pair Analysis
Source: Cancers (Basel). 2023 Oct 31;15(21):5246. doi: 10.3390/cancers15215246 (PMC10650710; doi:10.3390/cancers15215246)
Supplement: Supplementary file 1 [file cancers-15-05246-s001.zip]

Archive with 1 entries (1 files):
- cancers-2641005-supplementary.pdf
